# Supplementary material for: Podoplanin expression in cancer-associated fibroblasts enhances tumor progression of invasive ductal carcinoma of the pancreas
Source: Mol Cancer. 2013 Dec 20;12:168. doi: 10.1186/1476-4598-12-168 (PMC3916072; doi:10.1186/1476-4598-12-168)
Supplement: Additional file 4: Table S1 — Clinicopathological characteristics of the 105 patients with pancreatic IDC. [file 1476-4598-12-168-S4.xls]

## Sheet: Sheet1
	Supplementary Table 1:
	Clinicopathological characteristics of 105 patients of pancreatic IDC
	Median age	65 years (range, 43-86 years)
	Sex (Male/Female)	70 (67%) / 35 (33%)
	Histological grade
	G1/G2/G3	14(13.3%)/37(35.2%)/54(51.4%)
	pT category
	pT1/pT2/pT3/pT4	10(9.5%)/5(4.8%)/88(83.8%)/2(1.9%)
	pN category
	pN0/pN1	34(32.4%)/71(67.6%)
	UICC stage
	I/II/III/IV	12(11.4%)/88(83.8%)/2(1.9%)/3(2.9%)
	UICC, Union for International Cancer Control 7th edition
