# Supplementary material for: Podoplanin expression in cancer-associated fibroblasts enhances tumor progression of invasive ductal carcinoma of the pancreas
Source: Mol Cancer. 2013 Dec 20;12:168. doi: 10.1186/1476-4598-12-168 (PMC3916072; doi:10.1186/1476-4598-12-168)
Supplement: Additional file 5: Table S2 — Primers used for qRT-PCR. [file 1476-4598-12-168-S5.xls]

## Sheet: Sheet1
	Supplementary Table 2:
	Primers used for quantitative RT-PCR
	Primer	Forward sequence 5′-3′	Reverse sequence 5′-3′
	PDPN	accatccagcctggcacttc	ccgccatcatgacagagca
	CD10	ggcatggtcataggacacgaa	gtcaacgaggtctccatctttgtta
	MMP2	tgacatcaagggcattcaggag	tctgagcgatgccatcaaataca
	MMP3	attccatggagccaggctttc	catttgggtcaaactccaactgtg
	18S rRNA	actcaacacgggaaacctca	aaccagacaaatcgctccac
	GAPDH	gcaccgtcaaggctgagaac	tggtgaagacgccagtgga
